# Supplementary material for: Ceramide Ehux-C22 Targets the miR-199a-3p/mTOR Signaling Pathway to Regulate Melanosomal Autophagy in Mouse B16 Cells
Source: Int J Mol Sci. 2024 Jul 24;25(15):8061. doi: 10.3390/ijms25158061 (PMC11312279; doi:10.3390/ijms25158061)
Supplement: Supplementary file 1 [file ijms-25-08061-s001.zip]

Archive with 7 entries (7 files):
- Figure S1.tif
- Figure S2.tif
- Figure S3.tif
- Figure S4.tif
- Figure S5.tif
- Figure S6.tif
- ijms-3093259-supplementary.pdf
